# Supplementary material for: Longitudinal analysis of total serum IgE levels with allergen sensitization and atopic diseases in early childhood
Source: Sci Rep. 2020 Dec 4;10:21278. doi: 10.1038/s41598-020-78272-8 (PMC7718260; doi:10.1038/s41598-020-78272-8)
Supplement: Supplementary file 1 — Supplementary Information. [file 41598_2020_78272_MOESM1_ESM.xlsx]

## Sheet: Basic characteristics
Case_No.	Sex	IgE_6m	IgE_1y	IgE_1.5y	IgE_2y	IgE_3y	IgE_4y	Clusters	Breastfeeding	BBW (kg)	BBL (m)	BirthBMI	Mom age	Mom atopy	Parental smoking	House income	Gestation age	6M_Eczema	6M_AR	6M_Asthma	1Y_Eczema	1Y_AR	1Y_Asthma	2Y_Eczema	2Y_AR	2Y_Asthma	3Y_Eczema	3Y_AR	3Y_Asthma	4Y_Eczema	4Y_AR	4Y_Asthma
1	0	50.1	245		283	512		C	1	3.932	0.54	13.48	31	0	0	1	40	0	0	0	0	0	0	0	0	0	0	1	1	0	1	1
2	0	4.27	26.8	80.2	42.3	61.8	14.2	A	1	3.304	0.48	14.34	31	0	0	2	40	1	0	0	0	1	0	0	1	1	0	1	1	0	1	1
3	0	3.76	23.3	86	39.7			A	1	2.562	0.47	11.6	42	1	1	3	37	1	0	0	0	0	0	0	0	0	0	0	0	0	1	0
4	1	40.3					42.6	A	2	2.968	0.47	13.44	35	1	0	2	38	1	0	0	0	0	1	0	0	0	0	1	0	0	1	0
5	1	10.7	31.8	41.4	66.5	61.4	30.9	A	2	2.454	0.44	12.68	41	0	1	1	38	0	0	0	0	0	0	0	0	0	0	0	0	0	0	0
6	0		7.08				36.6	A	2	2.282	0.46	10.78	30	1	1	1	36	0	0	0	0	0	0	0	0	0	0	0	0	0	1	0
7	1		4.97				12.5	A	2	2.052	0.45	10.13	30	1	1	1	36	0	0	0	0	0	0	0	0	0	0	0	0	0	1	0
8	0	2.67	2.99	3.96	7	5.6	6.08	A	2	3.11	0.5	12.44	26	1	1	2	38	0	0	1	0	0	0	0	0	0	0	1	0	0	1	0
9	0	95.6	96	76.5	52.2	41.6	36.6	A	2	3.56	0.51	13.69	33	0	1	1	38	1	0	0	0	0	0	0	0	0	1	1	0	1	1	1
10	1	13	17.8		27.8	21.7	16.8	A	1	3.456	0.52	12.78	29	1	1	2	40	0	0	0	0	0	0	1	1	0	1	1	0	1	1	0
11	0	16.5	46.5	13.4		18	24	A	0	3.808	0.51	14.64	34	0	0	2	38	1	0	0	1	0	0	1	0	0	1	0	0	1	0	0
12	1	2	6.11		30.2	16.2	14.4	A	0	2.876	0.49	11.98	35	1	1	3	38	0	0	0	0	0	0	0	1	1	0	0	0	0	0	0
13	0	17.6	41.7	116	87.5	146	193	B	2	2.978	0.51	11.45	25	1	1	1	36	0	0	0	0	0	0	0	0	1	0	0	0	0	1	0
14	0	30.5				369		C	1	3.066	0.5	12.26	29	1	1	2	40								1						1
15	0				134	74.9	53	A	2	3.32	0.49	13.83	28	1	1	2	38	0	0	0	0	0	0	0	0	0	0	0	0	0	1	0
16	0	15		16.2	25.9	40.8	188	A	1	4.298	0.54	14.74	30	0	1	2	41	1	0	0	1	1	0	1	1	0	1	1	0	0	0	0
17	0	12	40.4		473	169		C	2	3.446	0.5	13.78	27	0	1	1	38	0	0	0	0	0	0	0	0	0	0	1	0	0	1	0
18	0	60.4		64.8	31.9	35.2	75.6	A	2	2.876	0.48	12.48	32	1	1	2	36	0	0	0	0	0	0	1	1	0	0	1	0	0	1	0
19	0	110					27.2	A	2	3.44	0.52	12.72	25	0	1	1	38
20	1	34.6	29.2	137				B	2	3.326	0.505	12.79	34	1	0	2	39	0	0	0	0	0	1	0	1	0	0	1	0	0	1	0
21	0	6.95	11.5	14.5		317	476	C	2	3.258	0.535	11.17	31	1	0	2	38	0	0	0	0	0	0	0	1	1	0	1	1	0	1	1
22	1	2.84				114		B	2	3.428	0.5	13.71	28	0	0	2	37	0	0	0	0	0	0	0	0	0	0	0	0	0	0	0
23	1	15.3		15.3	720	960	654	C	2	3.1	0.51	11.92	31	0	0	3	39	1	0	0	1	0	0	1	1	1	0	1	1	0	1	1
24	0	110					709	C	1	3.35	0.51	12.88	31	1	1	1	38
25	0	7.21	130			52.6		B	1	3.298	0.51	12.68	26	0	0	2	40
26	0	189					59	A	2	3.344	0.51	12.86	32	1	1	2	38	0	0	0	0	0	0	0	1	1	0	1	1	1	1	1
27	0	26.9	75.8	54.6	36.2	29.3	61	A	0	3.744	0.51	14.39	39	1	0	3	39	0	0	0	1	0	0	1	1	0	1	1	1	1	1	0
28	0	2		17.5	10.3			A	1	3.232	0.49	13.46	36	1	0	3	36	0	0	1	0	0	0	0	0	0	0	0	0	0	0	0
29	0		24.1	23.6	223	71.9	138	B	1	3.836	0.53	13.66	31	0	0	3	39	0	0	0	0	0	1	0	0	0	0	0	0	0	0	0
30	1	16.5		62.7	31.2			A	1	3.17	0.5	12.68	30	0	1	2	39	0	0	0	0	0	0	1	0	0	1	1	0	1	1	0
31	1	13.6			13.2	122	122	A	0	2.798	0.48	12.14	32	0	0	1	39	0	0	0	0	0	0	0	0	0	0	1	0	0	1	1
32	1	11.3	675	1109	183	53.3	4.18	C	1	2.768	0.49	11.53	25	0	0	2	38	1	0	0	1	0	0	0	1	0	0	1	0	0	1	0
33	1	352	282	225	244	188	5.12	B	1	2.392	0.48	10.38	28	0	1	3	40	0	0	0	0	0	0	0	0	0	0	0	0	0	0	0
34	1	7.65			68	25.7		A	0	3.428	0.53	12.2	33	1	0	2	40	0	0	0	0	0	0	0	0	0	1	0	0	1	1	0
35	1	81.6	259	923	568	291		C	1	3.058	0.48	13.27	33	0	0	3	40	1	0	0	1	0	1	1	0	1	1	0	1	1	0	1
36	0	7.74	135		73.1	71.3	200	B	1	2.272	0.47	10.29	32	1	0	2	36	0	0	0	0	0	0	0	0	0	0	1	1	0	1	1
37	1	6.36	13.1	31.9		27.1	4.38	A	1	2.996	0.48	13	27	1	1	1	40	1	0	0	1	0	0	1	1	0	0	1	0	0	1	1
38	0	6.46	33.5	33.8	34.5	18.9	28.6	A	1	3.02	0.46	14.27	32	0	0	3	40	0	0	0	0	0	1	0	0	0	0	1	0	0	1	0
39	0		199	496				C	0	3.342	0.525	11.9	39	0	1	2	38
40	0	14.4	42.1		136	85.6	111	B	1	2.74	0.53	9.75	40	0	0	1	39	0	0	0	0	0	0	0	0	0	0	0	0	0	0	0
41	0	4.28	19.7		12.5			A	2	2.758	0.485	11.49	22	1	0	1	37
42	0				25.7		4.41	A	0	3.444	0.51	13.24	35	0	0	2	36	0	0	0	0	0	0	0	0	0	0	0	0	0	0	0
43	0	16.9	22.1	38.9	86.4			A	2	3.676	0.51	14.13	33	0	1	1	39	0	0	0	0	1	0	0	0	0	0	1	0	0	1	0
44	0	9.35			92.2			A	1	3.186	0.495	12.74	36	1	0	3	37	0	0	0	0	0	1	0	1	0	0	1	1	0	1	1
45	1	17.5	10.4	19.1	22.9	68.2	72.8	A	0	3.538	0.52	13.08	26	1	1	1	40	0	0	0	0	0	0	0	1	0	0	1	0	0	1	0
46	0	134	183	192		44.2	54	B	2	2.614	0.49	10.89	32	0	0	3	37	1	0	0	0	0	0	0	0	0	0	1	0	1	1	0
47	0	10.9	61.8	72.8	102	82.8		A	2	3.598	0.52	13.31	26	0	1	1	39	0	0	0	0	1	0	0	0	0	0	1	0	0	1
48	1			74.9	112	87.3		B	2	3.584	0.54	12.29	29	0	1	3	40	0	0	0	0	0	0	0	1	0	0	1	1	0	1	1
49	0	8.04	7.24	25.2	18.4	52.5		A	1	2.684	0.48	11.65	28	0	0	2	36	0	0	0	0	0	0	0	0	0	0	0	0	0	0	0
50	1	133		104	86.4	46.2		A	0	3.598	0.525	12.81	28	0	0	2	40	0	0	0	0	0	0	0	0	0	0	0	0	0	0	0
51	1			32.6	80.7	153		B	2	3.678	0.51	14.14	34	1	1	1	40	1	0	0	0	0	0	0	1	1	0	1	1	0	1	1
52	1	19.1	25.5					A	0	2.77	0.48	12.02	35	0	1	1	40
53	1	9.53				76.8	46	A	0	2.72	0.49	11.33	31	0	0	2	37	1	0	1	0	0	0	0	0	0	0	1	0	0	1	0
54	0	11.9				26	11.9	A	0	2.75	0.47	12.45	31	0	0	2	37	0	0	1	0	0	1	0	0	1	0	0	1	0	0	1
55	0	2.07	9.37		18.3	32.9	27.7	A	0	3.436	0.51	13.21	32	1	1	1	39	1	0	0	0	0	0	1	0	0	0	0	0	0	0	0
56	0	266	4.62	291	336		317	C	0	3.024	0.51	11.63	30	1	0	1	38	0	0	0	0	0	0	0	0	1	0	1	1	0	1	1
57	0		33.2	123	265			B	2	3.52	0.52	13.02	27	1	1	1	39	0	0	0	0	0	0	0	0	0	0	0	0	0	0	0
58	1	19.3	38		99.8	149	119	B	0	3.038	0.48	13.19	36	0	1	3	39	1	0	0	1	0	0	0	1	1	0	1	1	0	1	1
59	0	15.9	15.6	12.1	22.9		16.3	A	1	2.436	0.43	13.17	24	0	1	1	37	0	0	0	0	0	0	0	0	0	0	0	0	0	0	0
60	1	45.6	65.6					B	2	2.828	0.47	12.8	33	0	1	2	38
61	1			34.5			27	A	0	2.77	0.49	11.54	32	1	0	1	37	1	0	0	1	1	0	1	1	0	1	0	0	0	0	0
62	0	23.5	75.6	48.5		142		B	2	3.228	0.49	13.44	30	0	1	1	37
63	0		55.5				17.7	A	0	3.18	0.52	11.76	21	0	0	1	40	0	0	0	0	0	0	0	0	0	0	1	0	1	1	0
64	0	114		94.7			62.2	A	0	3.248	0.51	12.49	33	0	1	3	40	1	0	0	0	0	0	0	0	0	0	0	0	0	1	0
65	1	5.49	6.97	5.33	13.1	20.2	26.5	A	1	3.132	0.46	14.8	29	1	1	2	38	0	0	0	0	0	0	0	0	0	0	0	0	0	0	0
66	0	12.1	126					B	0	3.062	0.5	12.25	28	0	1	1	39
67	0			46.6	85.1	217	454	B	2	3.194	0.5	12.78	24	0	1	1	40	0	0	0	0	0	0	1	1	0	1	1	1	0	1	1
68	1	12.8	43.9	92.5				A	1	2.586	0.48	11.22	25	1	1	3	38
69	1		52.6	37.7			41.2	A	0	3.178	0.52	11.75	32	1	0	2	39	0	0	0	0	0	0	0	0	0	0	0	0	0	0	0
70	1	3.79		27.6			52.1	A	0	3.052	0.51	11.73	33	0	1	2	39	1	0	0	1	0	0	1	0	0	0	0	0	0	0	0
71	1			44.7	104	32.4	4.3	A	0	2.778	0.49	11.57	29	0	1	1	39	0	0	0	1	0	0	1	0	0	1	0	0	1	0	0
72	0		39.6	103			69	A	0	3.058	0.4875	12.74	32	1	1	2	36
73	0	5.08	7.37		9.8	5.12	6.36	A	1	3.588	0.52	13.27	31	0	1	3	39	0	0	0	0	0	0	0	0	0	0	0	0	0	0	0
74	0		74.8	147	474			C	2	2.622	0.49	10.92	30	0	0	2	38
75	0		32.3	57.4			286	B	0	3.246	0.51	12.48	34	1	1	1	36	0	0	0	0	0	0	0	0	0	0	0	0	0	0	0
76	0		61.2	92.5		71.1	118	B	1	2.72	0.48	11.81	22	0	1	2	38
77	0	16.8	200	128	170	120	166	B	0	3.66	0.54	12.55	31	1	1	3	40	0	0	0	0	0	0	0	0	0	0	0	0	0	1	0
78	1		27.3	40.9	27.8	23.6	14.8	A	2	3.61	0.51	13.88	33	1	1	2	39	0	0	0	0	0	0	0	0	0	0	0	0	0	0	0
79	0		22	50.7	113	116	208	B	1	2.94	0.5	11.76	38	1	1	3	40	1	0	0	0	0	0	0	0	0	1	0	0	1	1	0
80	0		23.7	22.6			16.3	A	1	2.035	0.435	10.51	34	1	0	2	34	0	0	0	0	0	0	0	0	0	0	0	0	0	0	0
81	0		48.3	28.1			84.3	A	1	1.75	0.43	9.46	34	1	0	2	34	0	0	0	0	0	0	0	0	0	0	0	0	0	0	0
82	0		164		434	218	391	C	2	3.078	0.34	26.63	33	0	0	2	37	0	0	0	0	1	0	0	1	0	0	1	0	0	1	0
83	1		178		65.5	38.7	114	B	2	2.875	0.33	26.4	33	0	0	2	37	0	0	0	0	0	0	0	0	0	0	0	0	0	0	0
84	1			34.6	32.8		23.5	A	0	3.212	0.49	13.38	30	1	1	1	40	0	0	0	0	0	0	0	0	0	0	0	0	0	0	0
85	0	33.2	24.7	35.8	48.2			A	0	3.598	0.53	12.81	32	1	1	1	40	0	0	0	0	0	0	0	0	0	0	0	0	0	0	0
86	1		13.2				4.34	A	0	3.492	0.52	12.91	30	0	0	2	38
87	0			44.1	70		56.8	A	2	1.14	0.39	7.5			1		27	0	0	0	0	0	1	0	0	1	0	1	1	0	1	1
88	0	26.4	138	105	157	427	743	C	0	3.926	0.53	13.98	30	0	0	2	39	0	0	0	0	0	0	0	1	1	0	1	0	0	1	0
89	1	2.56	26.4				15.3	A	0	2.924	0.49	12.18	34	1	0	2	37	0	0	0	0	0	0	0	0	0	0	0	0	1	0	0
90	0	57.3	165		574	1254	1088	C	1	3.472	0.52	12.84	23	0	1	2	39	0	0	0	1	1	0	1	1	0	1	1	1	1	1	1
91	0	53.6	168	164	88.7		1308	C	0	2.468	0.51	9.49	38	0	0	2	37	0	0	0	0	0	0	0	0	0	0	0	0	0	1	0
92	1	2.71		9.07	69.4		52.5	A	0	3.874	0.52	14.33	28	0	1	1	39	0	0	0	0	0	0	0	0	0	0	0	0	0	0	0
93	0		180	37.4	152	103		B	2	3.622	0.51	13.93	36	1	1	1	38	0	0	0	0	0	0	0	0	0	0	1	0	0	1	0
94	0	47.6	205	117	189		242	B	1	3.768	0.54	12.92	30	1	1	2	39	0	0	0	0	1	0	0	1	1	0	1	1	0	1	1
95	0		31.6	145	403	679	1066	C	2	3.088	0.51	11.87	28	0	1	1	40	1	0	0	1	1	0	0	1	0	0	1	0	0	1	0
96	1	60.6	172	228	158	271	627	C	1	2.13	0.315	20.8	33	0	0	1	35	0	0	0	1	0	0	1	1	0	1	1	0	0	1	0
97	0	18.6	56	25.5	13.5	9	19.4	A	1	2.454	0.335	21.23	33	0	0	1	35	0	0	0	0	0	0	0	0	0	0	0	0	0	1	0
98	0	66.6	191	106	188	296	1040	C	0	3.228	0.51	12.41	28	0	1	1	38	1	0	0	0	0	1	0	1	1	0	1	1	0	1	1
99	0	89.8	173	117	227	147	491	C	0	3.124	0.51	12.01	26	1	0	2	38	1	0	0	0	0	0	0	1	0	0	1	0	0	1	0
100	0	5.38	16.1		19.6	35.5	29.4	A	0	3.474	0.52	12.85	31	0	0	2	40	0	0	0	0	0	0	0	0	0	0	1	0	0	1	0
101	0	14.3	82.4	202			141	B	0	1.606	0.43	8.69	37	1	1	1	33												1			1
102	1		420		150	314	105	B	2	3.124	0.525	11.12	35	1	1	1	40	0	0	0	1	0	0	0	0	0	0	1	0	0	1	0
103	0	90.7	547					C	2	3.06	0.48	13.28	22	0	1	1	40
104	1	2.09			20.1	40.1		A	2	3.804	0.5	15.22	35	0	0	2	38	0	0	0	0	0	0	0	0	0	0	0	0	0	0	0
105	0	2	11.3		2			A	2	3.118	0.49	12.99	19	0	1	1	39
106	1	13.8	81.7			47.4	46.2	A	1	2.778	0.48	12.06	23	1	1	2	40	1	0	0	0	0	0	0	0	0	0	0	0	0	1	1
107	0	19.1	32.2			14.5	18.6	A	0	2.814	0.5	11.26	27	0	0	2	40	0	0	0	0	0	1	0	0	0	0	0	0	0	0	0
108	0	15.5	62.5	199	39.4	16.6	30.4	A	1	3.222	0.49	13.42	28	1	0	1	39	0	0	0	0	0	0	0	0	0	0	0	0	0	0	0
109	0	233	525		467	234	193	C	0	3.026	0.5	12.1	28	1	0	2	37	0	0	0	0	0	0	0	1	0	1	1	1	1	1	1
110	0	2	9.23	15.8	49.5	18.4	8.93	A	0	2.432	0.45	12.01	39	0	0	2	36	0	0	0	0	0	0	0	0	0	0	0	0	0	0	0
111	0	5.58	32.4	136	29.1	37.7	37.2	A	1	3.278	0.5	13.11	26	0	1	2	38	0	0	0	1	0	1	1	0	0	1	0	0	1	0	0
112	1		19.7	8.15		12.5	34.3	A	2	3.126	0.48	13.57	38	0	1	1	38	0	0	0	0	0	0	0	0	0	0	0	0	0	0	0
113	0		43.8	38		15	15	A	1	3.474	0.52	12.85	26	0	0	1	39	0	0	0	0	0	0	0	1	0	0	1	0	0	1	0
114	1	5.12	13.3	77.3	45.6	48.3	25.8	A	1	2.466	0.5	9.86	33	1	0	3	39	0	0	0	0	0	0	0	0	0	0	0	0	0	1	0
115	0	12	23.6	76.2	94.9			A	1	2.94	0.49	12.24	27	1	0	2	38
116	1	6.59		27.3		30.4		A	1	3.092	0.51	11.89	30	1	0	1	40	0	0	0	0	0	0	0	0	0	0	1	0	0	0	0
117	0	20.1	76.2		498	4.01	1090	C	0	2.823	0.51	10.85	36	1	0	3	38	0	0	0	1	1	1	1	1	1	1	1	1	1	1	1
118	0	28.6	18.4	11.4				A	2	3.16	0.55	10.45	30	1	1	2	40
119	1	6.3	8.11	16.4	24.6	51.8	97.8	A	1	3.072	0.51	11.81	28	1	1	1	39	0	0	0	0	0	0	0	0	0	0	0	0	0	1	0
120	0	2.65	10.3	82.4	35.3	4.03	46.5	A	1	1.46	0.4	9.12	34	1	1	1	31	1	0	0	0	0	0	0	1	1	0	1	1	0	1	1
121	0	2.59	34.3		58.2	43.7	36.6	A	1	2.898	0.51	11.14	39	0	0	3	37	0	0	0	0	0	0	0	0	0	0	1	0	0	1	0
122	0	5.73	97.5	44.6	46.1	49.2	28.7	A	0	3.202	0.51	12.31	36	0	0	1	39	0	0	0	0	0	0	1	0	0	1	0	0	1	0	0
123	1	3.22	6.64	12.7	15.5	11.9	15.3	A	0	3.2	0.51	12.3	31	0	0	1	39	0	0	0	0	0	0	0	0	0	0	0	0	0	0	0
124	1	9.66	4.06	22.6	11.7			A	1	2.604	0.485	10.85	26	0	1	1	39
125	0	132	114	332	289	600	163	C	2	3.13	0.49	13.04	35	1	1	1	39	1	0	0	1	1	1	0	1	1	0	1	1	0	1	1
126	1	254	488	347		347	414	C	0	3.006	0.5	12.02	37	0	1	1	38	0	0	1	0	0	1	0	0	0	0	0	0	0	0	0
127	0	10.3	23.1	69.2	45.4			A	1	3.493	0.52	12.92	32	0	0	2	38
128	0	23.5	38.5	57.1	47.7	39.7	49.6	A	2	3.518	0.52	13.01	33	0	0	2	40	0	0	0	0	0	0	0	0	0	0	0	0	0	0	0
129	0	48.7	69.3	33.3		105		A	0	2.872	0.49	11.96	30	0	1	2	38	0	0	0	0	0	0	1	0	0	1	0	0	1	0	0
130	1	8.61		48.6	64.4		19.5	A	2	3.152	0.5	12.61	30	0	0	2	39
131	1	6.56	18.5	31.5	47.2	22	96	A	2	2.858	0.48	12.4	23	1	0	1	34	0	0	0	1	0	1	0	1	1	0	1	1	0	1	1
132	1	25.9	56.5	36.6	26.9	38.9	22.2	A	0	2.768	0.49	11.53	28	0	0	1	37	0	0	0	0	0	1	0	0	0	0	0	1	0	0	1
133	1	8.48	25.4	56.3		4.76	173	A	1	3.104	0.5	12.42	33	0	0	2	38	0	0	0	0	0	0	0	0	0	0	0	0	0	0	0
134	1	8.23	30.8	22.3		54		A	1	3.1	0.51	11.92	19	1	1	1	39
135	1	104	86.9	103	57.7		48.6	A	2	3.736	0.54	12.81	33	0	1	2	40	0	0	0	0	0	0	0	0	0	0	0	0	0	0	0
136	1	7.82	10.9	30.8	16.7	11.9		A	1	3.412	0.505	13.12	29	1	1	2	38
137	0	25.1		165				B	2	3.594	0.505	13.82	36	0	0	2	38
138	0	33.4		87.7		78.8	80.6	A	2	3.124	0.51	12.01	31	0	1	1	38	0	0	0	0	0	0	0	0	0	0	0	0	0	1	0
139	0	4.75		26.9		41.9	14.9	A	2	3.352	0.52	12.4	31	0	1	2	38	0	0	0	0	0	0	0	0	0	0	0	0	0	0	0
140	0	6.15	14.3		14.6			A	2	2.112	0.46	9.98	20	0	1	1	32
141	0	3.45	13.3		11.2			A	2	2.112	0.46	9.98	20	0	1	1	32
142	0	3.65	3.04	4.62	13.3	16.7	20.2	A	1	2.808	0.49	11.7	32	0	0	2	38	0	0	0	0	0	0	0	0	0	0	0	0	0	0	0
143	1	10.2	76.3	147			166	B	1	3.278	0.52	12.12	28	1	0	2	38	0	0	0	0	0	0	0	0	0	1	0	0	1	0	0
144	0	12.3		27		43.8	41.7	A	0	3.046	0.5	12.18	29	0	0	2	36	0	0	0	0	0	0	0	1	0	0	1	0	0	1	1
145	1	14.1	27.2	20.7		11.9		A	0	2.512	0.45	12.4	34	0	1	2	38
146	1	11.9	20.7	11.7		4.32	8.26	A	0	3.226	0.49	13.44	32	0	0	1	39	1	0	0	1	0	0	0	0	0	0	0	0	0	0	0
147	1	11.9	55.5	307	211	206	130	B	0	3.08	0.5	12.32	32	0	0	2	40
148	1	5.23	16	11.2	12.5	12.4		A	1	3.006	0.49	12.52	32	1	0	3	38	0	0	0	0	0	0	0	0	0	0	0	0	0	1	0
149	0	9.89	37.7	61.5	55.7	3.71	35.8	A	1	1.642	0.41	9.77	39	0	1	1	34	0	0	0	0	0	0	0	0	0	0	0	0	0	0	0
150	0		64.1	84.2	116	146	179	B	1	3.66	0.52	13.54	29	1	0	3	38	1	0	0	1	0	0	1	1	1	0	1	1	0	1	1
151	1	54.5	23.6					A	0	2.664	0.51	10.24	35	1	0	3	39
152	0	46.4		55.7	325	446	416	C	0	3.468	0.53	12.35	28	0	0	1	40	0	0	0	0	0	0	0	1	1	0	1	1	0	1	0
153	1	31.1		46.8	43.5	50.3	108	A	2	2.694	0.52	9.96	31	1	1	2	39	0	0	1	0	1	1	0	1	1	0	1	0	0	1	0
154	1	5.47	11.7		72.2	72.1	151	A	1	3.076	0.51	11.83	32	0	1	2	38
155	0	54.5	299	239				C	2	2.888	0.51	11.1	32	1	1	2	39
156	1		14.3	101	73.4	48.6	144	A	0	3.252	0.52	12.03	33	0	1	2	38	0	0	0	0	0	0	0	0	0	0	1	0	0	1	0
157	1	2	9.88	5.07		54.8	80.3	A	0	3.298	0.52	12.2	24	1	1	1	39	0	0	0	0	0	0	0	0	0	0	1	0	0	1	0
158	1	24.4	52.7		364			C	0	3.072	0.5	12.29	35	1	1	2	40	0	0	0	0	0	0	0	0	0	0	0	1	0	0	0
159	0	50.3			185	89.2	114	B	1	2.822	0.52	10.44	28	0	1	1	37	1	0	0	0	0	0	0	1	0	0	1	0	0	1	0
160	1					63	50.3	A	0	3.502	0.49	14.59	31	0	1	2	38	0	0	0	0	0	0	0	0	0	0	0	0	0	0	0
161	0	16.2	30.6	158	132	71.6	284	B	0	2.982	0.51	11.46	34	1	0	3	38	0	0	0	0	0	0	0	0	0	0	1	0	0	1	0
162	0	4.86	28.8	184	66.7	22.5	16.1	A	0	2.962	0.5	11.85	21	0	1	1	40	0	0	0	0	0	0	0	0	0	0	0	0	0	0	0
163	1	38.6		60.7	60.7	248		B	2	3.178	0.49	13.24	24	0	1	3	38
164	1	19.9	41.6	63.3	141			B	1	3.27	0.5	13.08	30	0	1	2	40
165	1	23.9	34.7	44.6	38	44.8	115	A	2	3.59	0.54	12.31	34	1	1	3	38	0	0	0	0	0	0	0	0	0	0	1	0	0	1	0
166	1	7.33	52.3					A	1	3.58	0.51	13.76	31	0	0	2	39
167	1	34.3	150	247		1363		C	1	3.572	0.51	13.73	33	0	0	1	38
168	1	254	639	407	286	462	448	C	0	2.978	0.52	11.01	29	0	1	3	40	0	0	0	0	0	0	0	1	0	0	1	0	0	1	0
169	1	4.9	12.2		173			B	0	3.138	0.505	12.06	39	1	0	3	38	0	0	0	0	1	1	0	1	0	0	1	0
170	0	7.06	63.9					A	1	2.856	0.49	11.9	35	1	0	3	39	0	0	0	0	0	0	0	1	0	0	1	0
									0: EBF>6m							1:Low
									1: PBF>6m							2: Medium
									2: EFF>6m							3: High
